# Supplementary material for: Development of a High-Throughput Analytical Method for Antimicrobials in Wastewater Using an Automated Pipetting and Solid-Phase Extraction System
Source: Antibiotics (Basel). 2024 Apr 5;13(4):335. doi: 10.3390/antibiotics13040335 (PMC11605239; doi:10.3390/antibiotics13040335)
Supplement: Supplementary file 1 [file antibiotics-13-00335-s001.zip]

Archive with 1 entries (1 files):
- antibiotics-2924042-supplementary.pdf
